# Supplementary material for: Adherence to the Mediterranean Diet in Women and Reproductive Health across the Lifespan: A Narrative Review
Source: Nutrients. 2023 Apr 28;15(9):2131. doi: 10.3390/nu15092131 (PMC10181412; doi:10.3390/nu15092131)
Supplement: Supplementary file 1 [file nutrients-15-02131-s001.zip]

Archive with 1 entries (1 files):
- nutrients-2359900-supplementary.docx
